# Supplementary material for: Interventions Designed to Improve Adherence to Growth Hormone Treatment for Pediatric Patients and Their Families: A Narrative Review
Source: Pharmaceutics. 2022 Nov 4;14(11):2373. doi: 10.3390/pharmaceutics14112373 (PMC9695555; doi:10.3390/pharmaceutics14112373)
Supplement: Supplementary file 1 [file pharmaceutics-14-02373-s001.zip]

Archive with 1 entries (1 files):
- pharmaceutics-1964068-supplementary.pdf
